# Supplementary material for: Imaging Properties and Tumor Targeting of 68Ga-NeoBOMB1, a Gastrin-Releasing Peptide Receptor Antagonist, in GIST Patients
Source: Biomedicines. 2022 Nov 11;10(11):2899. doi: 10.3390/biomedicines10112899 (PMC9687401; doi:10.3390/biomedicines10112899)
Supplement: Supplementary file 1 [file biomedicines-10-02899-s001.zip]

Archive with 3 entries (2 files):
- Supplemental Figure S1.pdf
- __MACOSX/
- __MACOSX/._20220906 Supplemental Figures.docx
